# Supplementary material for: MetOrigin 2.0: Advancing the discovery of microbial metabolites and their origins
Source: Imeta. 2024 Nov 6;3(6):e246. doi: 10.1002/imt2.246 (PMC11683456; doi:10.1002/imt2.246)
Supplement: Supplementary file 2 — Table S1: Overview of the main functions of MetOrigin in version 1.0 and 2.0. Table S2: List of R packages and functions applied for each step of MetOrigin analysis. Table S3: Comparison of metabolite information in MetOrigin database 1.0 and 2.0. Table S4: Comparison of host and microbiota information in MetOrigin database 1.0 and 2.0. [file IMT2-3-e246-s001.xlsx]

## Sheet: S1
Table S1 Overview of the main functions of MetOrigin in version 1.0 and 2.0
Version 2.0		Version 1.0
Modes	Functions	Modes	Functions	Data avaibility
Quick search*	Reaction analysis*			No
	Sankey network*
SMOA	Origin analysis#	SMOA	Origin analysis	Metabolomics data
	Pathway analysis		Pathway analysis
	Sankey network#		Sankey network
DMOA	Origin analysis#	DMOA	Origin analysis	Metabolomics data + metabogenomics data
	Pathway analysis		Pathway analysis
	Correlation analysis		Correlation analysis
	Sankey network#		Sankey network
	Network summary		Network summary
	Orthology analysis*			Metabolomics data + metabogenomics data+KO table
	Mediation analysis*			Metabolomics data + metabogenomics data+Phenotype table
Note: # indicates update based on the 1st version. * indicates new feature added in the 2nd version.

## Sheet:  S2
Table S2 List of R packages and functions applied for each step of MetOrigin analysis
Metorigin	R Package	Version	Function	Purpose
Quick Search	plotly	4.10.3	ggplotly	Bar plot
	plotly	4.10.3	plot_ly	Sankey network
Origin Analysis	ggplot2	3.4.4	ggplot, geom_bar	Bar plot
	ggvenn	0.1.10	plot	Venn diagram
	venn	1.11	venn	Venn diagram
Function Analysis	stats	4.2.0	wilcox.test, t.test	Univeriate analysis (two group comparison for metabolites)
	Hmisc	5.1-1	rcorr	Spearman/Pearson correlation analysis
	stats	4.2.0	phyper	Metabolic enrichment analysis
	ggvenn	0.1.10	ggvenn	Venn diagram
	venn	1.11	venn	Venn diagram
	ggplot2	3.4.4	ggplot, geom_bar	Bar plot
Correlation Analysis	stats	4.2.0	wilcox.test, t.test	Univeriate analysis (two group comparison for microbes)
	Hmisc	5.1-1	rcorr	Spearman/Pearson correlation analysis
	minerva	1.5.10	mine	MIC Correlation analysis
	ComplexHeatmap	2.12.1	Heatmap	Heat map visualization
Sankey Network	plotly	4.10.3	plot_ly	Sankey network
Orthology Analysis	microeco	1.4.0	trans_diff	LEfSe for orthology
	visNetwork	2.1.2	visNetwork	KEGG pathway network
	ggplot2	3.4.4	ggplot, geom_bar	Pie plot/Bar plot
Mediation Analysis	stats	4.2.0	wilcox.test, t.test	Univeriate analysis (two group comparison for phenotypes)
	Hmisc	5.1-1	rcorr	Spearman/Pearson correlation analysis
	mediation	4.5.0	mediate	Mediation analysis
	ggvenn	0.1.10	plot	Venn diagram
	ggplot2	3.4.4	ggplot, geom_bar	Bar plot
	plotly	4.10.3	plot_ly	Sankey network
	ggplot2	3.4.4	ggplot, geom_point	Mediation model
Network Summary	visNetwork	2.1.2	visNetwork	network

## Sheet: S3
Table S3 Details of metabolite information from seven databases
Database	MetOrigin 1.0		MetOrigin 2.0		Source	Web Link
	Version	Number	Version	Number
KEGG	2021-08	39691	2024-07	41147	Animal; Plant; Microbiota; Drug;	https://www.genome.jp/kegg/
HMDB	V5.0 (2021-10)	217920	V5.0 (2021-11)	217920	Animal; Plant; Microbiota; Drug; Food; Environment;	https://hmdb.ca/
BIGG	V1.6.0 (2021-10)	9088	same	9088	Animal; Plant; Microbiota;	http://bigg.ucsd.edu/
ChEBI	2021-10	59508	2024-8-1	61418	Animal; Plant; Microbiota;	https://www.ebi.ac.uk/chebi/
FoodDB	V1.0 (2020-04)	28801	same	70453	Food;	https://foodb.ca/
Drugbank	V5.1.8 (2021-01)	14315	V5.1.12	16581	Drug;	https://go.drugbank.com/
T3DB	V 2.0 (2021-10)	3673	same	3673	Animal; Plant; Microbiota; Drug; Food; Environment;	http://www.t3db.ca/

## Sheet: S4
Table S4 Comparison of host and microbiota information in MetOrigin database 1.0 and 2.0
Organisms	Host		Microbiota
	Version 1.0	Version 2.0	Version 1.0	Version 2.0
Kingdom	6	7	3	3
Phylum	24	39	63	84
Class	68	109	125	169
Order	217	367	250	324
Family	517	835	527	683
Genus	1305	1838	1696	2201
Species	2012	2916	5059	7409
Strain			/	3211
